# Supplementary material for: Gestational Caloric Restriction Alters Adipose Tissue Methylome and Offspring’s Metabolic Profile in a Swine Model
Source: Int J Mol Sci. 2024 Jan 17;25(2):1128. doi: 10.3390/ijms25021128 (PMC10816194; doi:10.3390/ijms25021128)
Supplement: Supplementary file 1 [file ijms-25-01128-s001.zip]

Archive with 3 entries (3 files):
- Supplemental Table S1_differentially methylated Restriction.xlsx
- Supplemental Table S2_differentially methylated Metformin.xlsx
- Supplemental Table S3_primers and annealing temperatures.pdf
