# Supplementary material for: Gestational Caloric Restriction Alters Adipose Tissue Methylome and Offspring’s Metabolic Profile in a Swine Model
Source: Int J Mol Sci. 2024 Jan 17;25(2):1128. doi: 10.3390/ijms25021128 (PMC10816194; doi:10.3390/ijms25021128)
Supplement: Supplementary file 1 [file ijms-25-01128-s001.zip › Supplemental Table S1_differentially methylated Restriction.xlsx]

## Sheet: Supplemental Table S1
Supplemental Table S1. Differentially methylated regions between underfed and control groups with the corresponding regulated genes annotated in RefSeq.
HYPERMETHYLATED
CpG location	q value	Methylation difference (%)	Gene
chr14:23607442	6.56215e-23	20.4243	PIWIL1
chr12:909979	5.43328e-13	27.4426	FASN
chr12:910010	1.78171e-12	26.9117	FASN
chr12:62731408	2.1465e-12	24.3312	SLC5A10
chr12:909977	3.05672e-12	26.6385	FASN
chr12:910003	8.86536e-12	26.0921	FASN
chr12:909994	1.6035e-11	25.9013	FASN
chr3:874968	2.52659e-11	19.3418	ADAP1
chr12:909982	3.73157e-11	25.6654	FASN
chr6:870500	6.6914e-11	19.4265	5_8S_rRNA
chr12:910001	7.23794e-11	24.793	FASN
chr1:307679087	1.38448e-08	21.2764	COL5A1
chrX:11320132	1.565e-08	18.4921	TRAPPC2
chr12:62731390	2.21419e-08	19.4046	SLC5A10
chr3:141432772	1.8715e-07	26.2389	TPO
chrX:11320125	2.14413e-07	19.7725	TRAPPC2
chr12:909834	4.64322e-07	22.3237	FASN
chr6:5139743	1.12723e-06	27.2048	WFDC1
chr12:62731521	1.20378e-06	24.3502	SLC5A10
chr5:111368866	2.50698e-06	16.2408	SELENOO
chr8:3098188	2.53329e-06	18.8223	MAN2B2
chr14:152933496	3.05985e-06	25.1661	ssc-mir-202
chr13:216433607	1.02439e-05	24.3492	TFF3
chr2:157772337	1.61282e-05	20.9248	ssc-mir-378-1
chrX:2259215	1.79791e-05	19.2487	OBP
chr4:71420632	2.42336e-05	20.7544	NCOA2
chr12:62731379	2.54224e-05	18.5107	SLC5A10
chr7:59912774	5.49649e-05	20.2613	ssc-mir-9-3
chr3:138271312	8.47281e-05	18.3874	RSAD2
chr1:307679069	8.9227e-05	19.2265	COL5A1
chr12:909812	9.9035e-05	19.4444	FASN
chr12:909841	0.000107539	19.7589	FASN
chr12:909822	0.000154642	18.7307	FASN
chr9:18750282	0.000163939	20.83	TMEM126B
chr15:151049051	0.000237487	16.7218	MLPH
chr3:144544154	0.000243936	17.114	SH3YL1
chr12:55971788	0.000342711	17.1828	SLC25A35
chr8:3469607	0.000347133	16.5594	MAN2B2
chr3:9369739	0.000350992	15.2662	ZP3
chr7:127764379	0.000383748	16.155	BCL11B
chr6:58302508	0.000494615	20.7237	PRKCZ
chr12:51388260	0.000560407	19.7935	SPATA22
chr12:20368901	0.000608488	16.7553	ssc-mir-9788-1
chr11:85381882	0.000615097	16.3651	NAXD
chr10:56853021	0.000679913	18.3414	PIP4K2A
chr1:3749244	0.00071986	21.864	SFT2D1
chr11:2408336	0.000722207	15.7745	ssc-mir-9814
chr8:2849907	0.000734574	15.7401	MAN2B2
chr11:84692122	0.000751702	18.4191	NAXD
chr14:40030482	0.000786398	17.9432	OAS2
chr3:144544171	0.000805206	18.2533	SH3YL1
chr14:136090505	0.000858827	25.4927	ADRB1
chr3:140841792	0.000939749	20.6389	EIPR1
chr2:77572872	0.000942194	22.0112	KISS1R
chr13:210438287	0.00107672	22.2162	CLDN14
chr3:989741	0.00114757	15.8274	ADAP1
chr3:26356219	0.00115963	18.5378	ACSM4
chr1:33124681	0.00127682	15.9037	SGK1
chr6:58302486	0.00133163	17.0755	PRKCZ
chr15:147354052	0.00141366	17.7639	C2orf82
chr7:35761377	0.00144932	18.757	ANKS1A
chr9:22836788	0.00149019	22.2802	ME3
chr7:4571561	0.00164779	15.5811	SSR1
chr2:60933116	0.00167659	16.1932	KLF2
chr6:71268633	0.00177478	18.8191	ALDH4A1
chr13:215949157	0.00177682	18.8523	TFF3
chr17:11491207	0.00178871	22.2462	ADAM3A
chr18:3770819	0.00194873	16.7659	INSIG1
chr15:150888825	0.00201572	16.5037	MLPH
chr12:60076017	0.00216565	18.066	ELAC2
chr14:37262769	0.00253434	17.8518	FBXO21
chr9:67135542	0.00258085	17.4937	SPATA19
chr11:84692116	0.00280914	16.4061	NAXD
chr7:119126828	0.00288539	16.6181	CALM3
chrX:15052142	0.00356838	15.4638	SYAP1
chr14:25982816	0.00358167	16.3092	PIWIL1
chr14:121392751	0.00369503	16.4429	KAZALD1
chr6:4745317	0.00412625	17.354	WFDC1
chr6:157236217	0.00430532	15.0753	ssc-mir-30c-1
chr10:56407113	0.00437373	15.7159	PIP4K2A
chr14:152883119	0.00453944	21.5384	ssc-mir-202
chr6:1115433	0.00534595	18.0145	GALNS
chr7:35761371	0.0053933	16.4418	ANKS1A
chr15:150156607	0.00552296	16.9162	ARL4C
chr15:149629671	0.00630595	16.5453	ARL4C
chr16:59684023	0.00745148	20.0241	ssc-mir-218b
chr11:84500488	0.00750203	18.0451	NAXD
chr5:7000746	0.00763832	15.2606	KDELR3
chr12:311089	0.00778476	18.1872	TBCD
chr11:1642288	0.00875238	15.309	ssc-mir-9814
chr1:307691355	0.00900134	19.3703	COL5A1
chr6:1047485	0.00904287	17.4218	GALNS
chr10:69842548	0.00927071	17.0151	ITIH2
chr6:47476317	0.00941659	17.8685	ssc-mir-769
chr7:127312638	0.00956426	17.1852	BCL11B
chr5:83623524	0.0100144	18.2131	TXNRD1
chr3:9684503	0.0102337	17.825	ZP3
chrX:140337060	0.0105876	15.1956	ssc-mir-224
chr6:40744825	0.0109273	16.1125	TYROBP
chr12:49194318	0.0110698	15.3265	ABR
chr8:37622384	0.0112039	16.9909	ZAR1
chr3:155001	0.0112326	17.9245	ADAP1
chr14:97002844	0.0112741	22.7133	ssc-mir-9835
chr3:1080582	0.011326	17.4108	ADAP1
chr3:119462205	0.0120649	15.0291	KCNK3
chrX:48465014	0.0120951	16.3229	ssc-mir-532
chr2:157782762	0.0121159	16.1215	ssc-mir-378-1
chr6:76482265	0.0128956	15.7394	PAQR7
chr14:68551183	0.0131985	21.6521	MRLN
chr13:216668746	0.0134222	15.7539	TFF3
chr5:671682	0.0138126	16.5217	PPARA
chr6:151588515	0.0138662	18.0829	CYP4A24
chr9:65875433	0.0145397	17.3844	SPATA19
chr7:131296954	0.0149093	16.0027	ssc-mir-493
chr4:96841717	0.0151245	15.246	FCGR2B
chr6:68671749	0.0153368	16.2961	TMEM51
chrX:14370700	0.0162311	15.2559	SYAP1
chr3:7840754	0.0162462	15.0433	MOSPD3
chr6:4613125	0.0164162	15.1357	WFDC1
chrX:48464983	0.0164162	16.0661	ssc-mir-532
chr9:74087082	0.0170267	15.4272	C4BPA
chr12:1009464	0.0170533	15.3416	FASN
chr12:344583	0.0178444	17.9012	TBCD
chr8:145017784	0.0182539	16.8244	ssc-mir-9846
chr1:13984970	0.0187761	15.4623	CLDN20
chr6:78327700	0.0190184	16.0543	WASF2
chr9:50546464	0.0193557	15.9291	JAML
chr14:152518212	0.0199139	15.4556	ssc-mir-202
chr3:30941950	0.0214417	18.0195	ssc-mir-365-1
chr7:68654979	0.0219421	18.1051	NKX2-1
chr14:146830246	0.0243024	17.8082	UROS
chr13:47334440	0.024807	15.1042	FAM107A
chr2:43492025	0.0250233	16.619	LDHC
chr17:32116136	0.0261306	15.4451	SEC23B
chr3:1783566	0.0265902	16.2551	AMZ1
chr17:65191023	0.0272506	15.4034	PMEPA1
chr6:4654342	0.0274175	16.9959	WFDC1
chr6:51735085	0.0277898	15.9576	NKG7
chr18:54930297	0.0285059	16.5592	IGFBP1
chr8:18827712	0.0285389	15.0223	DHX15
chr7:81269442	0.0296894	15.2034	CDH24
chr6:43396844	0.029999	16.1165	SIRT2
chr12:302137	0.0304894	16.9492	TBCD
chr8:100854200	0.0314259	18.0517	PGRMC2
chr3:951582	0.0315205	15.0501	ADAP1
chr13:56533970	0.0330321	16.822	MITF
chr3:40987940	0.0341019	15.8448	NME4
chr6:62388549	0.0362362	17.3561	ICMT
chr13:216531380	0.037158	15.3392	TFF3
chr9:19068566	0.0387013	16.7095	TMEM126B
chr13:210429915	0.0406819	16.9465	CLDN14
chr14:152883387	0.0420294	16.7511	ssc-mir-202
chr12:302134	0.044048	15.1025	TBCD
chr4:102809030	0.0441716	15.9539	ARHGEF2
chr5:2769869	0.0441976	15.4376	TSPO
chr10:65845510	0.046132	16.069	CDC123
chr7:48279558	0.0467433	16.2423	PLA2G7
chr10:63022525	0.0477925	17.2691	CCNY
chr14:25258615	0.0487201	17.6645	PIWIL1
chr6:46406292	0.0495219	15.348	IRGC
chr13:215655947	0.0497188	16.5457	TFF3
HYPOMETHYLATED
chr1:314218487	2.82595e-14	-19.2796	NELFB
chr1:314218495	9.00167e-11	-16.7521	NELFB
chr12:58868115	4.7465e-10	-23.512	ssc-mir-744
chr6:699572	2.50583e-08	-15.0778	ssc-mir-9816
chr6:101750708	3.77669e-07	-26.4359	CABYR
chr2:50972552	4.08731e-07	-19.4911	DKK3
chr3:126335841	4.56892e-07	-25.1049	SDC1
chr17:30385246	5.63255e-07	-23.0604	SEC23B
chr13:218628079	2.09415e-06	-19.4626	FTCD
chr11:3893024	2.55358e-06	-22.2127	GPR12
chr9:22677409	4.13968e-06	-19.6753	ME3
chr11:85053131	4.90249e-06	-24.2246	NAXD
chr3:6586369	7.38124e-06	-22.7783	ssc-mir-9796
chr2:157367767	7.38131e-06	-16.5934	ssc-mir-145
chr4:118599233	1.33193e-05	-15.0862	ADORA3
chr5:83536971	1.76031e-05	-17.4925	TXNRD1
chr7:36085755	1.82563e-05	-15.7762	TEAD3
chr11:84277139	2.91374e-05	-18.8936	NAXD
chr10:63680272	3.74804e-05	-15.5103	CCNY
chr1:314040259	3.92923e-05	-17.7368	NELFB
chr3:6586365	5.7305e-05	-21.649	ssc-mir-9796
chr5:100339	5.98235e-05	-18.223	PPARA
chr3:41916461	6.75462e-05	-23.4914	LOC396701
chr4:129213205	7.14177e-05	-21.2866	VCAM1
chr11:7216058	7.50719e-05	-21.3917	ALOX5AP
chr13:218628054	0.000284014	-16.3792	FTCD
chr13:77448454	0.00037639	-25.5126	CCDC174
chr3:1788826	0.000382968	-16.2275	AMZ1
chr2:158328751	0.00058833	-18.7207	ssc-mir-378-1
chr13:218628072	0.000703755	-15.8707	FTCD
chr1:307723809	0.000955914	-18.2473	COL5A1
chr1:301875296	0.00101183	-21.926	PTRH1
chr3:155050	0.00110055	-21.0882	ADAP1
chr5:57911238	0.00141065	-17.4632	PLCZ1
chr3:6586358	0.00142559	-18.6312	ssc-mir-9796
chr11:8023748	0.00145362	-22.3794	HSPH1
chr3:42833355	0.00153545	-18.1338	ECI1
chr3:6586386	0.0016523	-17.7183	ssc-mir-9796
chr9:124257453	0.0016622	-15.9788	NOBOX
chr1:307630915	0.00168185	-15.7379	COL5A1
chr12:59176983	0.001842	-17.8392	ssc-mir-744
chr1:301875282	0.00224184	-20.7699	PTRH1
chr3:6586371	0.00228699	-17.7419	ssc-mir-9796
chr15:149995274	0.00232743	-20.4521	ARL4C
chr12:2075010	0.0024672	-17.294	SLC26A11
chrX:16689018	0.00258085	-15.8952	EIF1AX
chr9:73488041	0.00290153	-19.0038	IL10
chr5:83536965	0.00299189	-15.9709	TXNRD1
chr14:25220655	0.00319007	-18.52	PIWIL1
chr6:48730284	0.00340363	-20.7626	NAPA
chr9:58523825	0.00352455	-18.4575	ACRV1
chr14:29952497	0.00380333	-15.353	SCARB1
chr14:24349816	0.00443227	-16.3371	PIWIL1
chr17:65777776	0.00451764	-15.7533	VAPB
chr8:1593100	0.00486332	-15.9814	HTT
chr9:53215783	0.00525091	-16.592	ssc-mir-125b-1
chr3:9692271	0.00560838	-18.8382	ZP3
chr3:9848667	0.00693587	-15.098	ZP3
chr6:44692189	0.00701949	-19.6546	SNRPA
chr15:150009875	0.00705102	-16.6987	ARL4C
chr5:4536799	0.00756925	-16.1034	ACO2
chr6:47665263	0.007671	-15.1807	ssc-mir-769
chr3:1103716	0.00783734	-15.9221	ADAP1
chr6:65644144	0.00832275	-18.2757	FBXO6
chr6:54682503	0.00867612	-16.6036	GALNS
chr3:119166295	0.00923711	-15.2561	KCNK3
chr3:41916455	0.00929975	-16.6692	LOC396700
chr6:48834122	0.0103739	-15.6153	NAPA
chr1:184309042	0.0105428	-15.3701	CLN6
chr6:4745367	0.0110284	-15.8401	WFDC1
chr7:105779481	0.011222	-15.1487	ssc-mir-9860
chr10:15369617	0.0137501	-17.2036	DEGS1
chr7:102837898	0.0138718	-15.1468	LIN52
chrX:33976139	0.0145397	-15.4348	DMD
chr3:6586445	0.0145943	-15.6251	ssc-mir-9796
chr18:3032778	0.0147643	-19.8864	INSIG1
chr1:184307151	0.0165737	-16.3848	CLN6
chr13:218152248	0.0170533	-16.1111	FTCD
chr13:210223849	0.017064	-17.4129	CLDN14
chr4:8075045	0.0171576	-15.4998	TG
chr14:29665081	0.018166	-15.0775	SCARB1
chr6:47577411	0.0183758	-15.2951	ssc-mir-769
chr15:93000372	0.0186673	-17.9831	PLEKHA3
chr18:3305170	0.0194188	-15.4969	INSIG1
chr7:60231918	0.0195611	-17.3637	ANPEP
chr17:67384053	0.0201483	-19.0346	PHACTR3
chr6:62081374	0.0202533	-15.7291	ICMT
chr8:4234496	0.0204161	-16.5484	ssc-mir-95
chr14:79545202	0.021059	-17.0575	PCBD1
chr14:152933878	0.0227602	-17.1598	ssc-mir-202
chr8:130985940	0.023247	-17.6385	ADH5
chr1:179709827	0.0239109	-15.816	ssc-mir-122
chr17:29871842	0.0250183	-16.8262	SEC23B
chr3:141699324	0.0260678	-18.1373	TPO
chr11:2187392	0.0264866	-16.8655	ssc-mir-9814
chr3:34919504	0.0268112	-16.0778	USP7
chrX:139705276	0.0268463	-17.719	ssc-mir-224
chr3:100803410	0.0276773	-15.6969	EPAS1
chr3:42833392	0.0289316	-16.1825	ECI1
chr12:36195198	0.029886	-16.7233	ssc-mir-142
chr7:4519674	0.0311431	-15.7694	SSR1
chr1:248016771	0.0330595	-15.6869	TJP2
chr3:730975	0.0331979	-16.1664	ssc-mir-339-1
chr6:40586708	0.0441794	-15.2116	UPK1A
chr3:1631463	0.0452203	-16.3265	AMZ1
chr16:13079327	0.0465984	-17.0752	C1QTNF3
chr7:49690864	0.0473849	-15.311	CRISP2
chr6:156366052	0.0498045	-16.2877	GUCA2A
