# Supplementary material for: Gestational Caloric Restriction Alters Adipose Tissue Methylome and Offspring’s Metabolic Profile in a Swine Model
Source: Int J Mol Sci. 2024 Jan 17;25(2):1128. doi: 10.3390/ijms25021128 (PMC10816194; doi:10.3390/ijms25021128)
Supplement: Supplementary file 1 [file ijms-25-01128-s001.zip › Supplemental Table S2_differentially methylated Metformin.xlsx]

## Sheet: Supplemental Table S2
Supplemental Table S2. Differentially methylated regions between metformin and vehicle groups in underfed piglets with the corresponding regulated genes annotated in RefSeq.
CpG location	q value	Methylation difference (%)	Gene
HYPERMETHYLATED
chr8:1482298	3.57249e-09	19.3877	HTT
chr8:1376763	0.00838977	16.9295	HTT
chr1:314218487	1.01197e-07	15.9537	NELFB
chr11:7216058	1.75075e-07	26.2598	ALOX5AP
chr5:3177957	4.33092e-05	19.0438	TSPO
chr5:3101955	0.0248992	17.6245	TSPO
chr11:2471148	9.02371e-05	16.2013	ssc-mir-9814
chr11:1897205	0.000278887	19.6377	ssc-mir-9814
chr11:2848142	0.000949361	25.1787	ssc-mir-9814
chr11:2766019	0.0355922	17.0233	ssc-mir-9814
chr6:68372944	0.000227965	20.2974	TMEM51
chr14:121415663	0.000299362	17.8203	KAZALD1
chr3:62439425	0.000419727	19.1737	RNF181
chr3:62439412	0.0021672	15.4062	RNF181
chr7:128908805	0.000498353	18.528	ssc-mir-345-1
chr15:148891890	0.000529595	15.5778	ARL4C
chr15:148891900	0.030123	15.4613	ARL4C
chr11:3893024	0.00101427	21.7298	GPR12
chr11:3893017	0.00597484	19.4277	GPR12
chr11:3893036	0.0163804	17.8803	GPR12
chr6:54682503	0.00134325	22.4988	GALNS
chr14:116290702	0.00137293	20.1428	CYP2C42
chr3:1735612	0.00224788	22.3404	AMZ1
chr10:66733922	0.00273842	19.0432	CDC123
chr10:66550702	0.00275031	17.8693	CDC123
chr15:121106482	0.00283492	19.2418	GPR1
chr15:121397604	0.0319873	18.3538	GPR1
chr18:3113952	0.00308379	17.0772	INSIG1
chr7:123904578	0.00314917	18.0198	CLMN
chr12:407797	0.00332924	16.4407	TBCD
chr12:348311	0.00949993	20.0844	TBCD
chr11:85177090	0.00408546	15.0439	NAXD
chr1:56959008	0.0043671	18.647	ssc-mir-30c-2
chr1:188444428	0.00511453	17.1628	PNN
chr3:101770525	0.0051765	21.9765	SLC3A1
chr8:145166017	0.005519	16.1383	ENOPH1
chr9:149759518	0.00561253	16.9417	ZPBP
chr16:59263556	0.00659338	17.3205	ssc-mir-218b
chr3:1193542	0.00662502	15.2494	ADAP1
chr3:817040	0.0343234	17.8023	ADAP1
chr3:817048	0.0365775	17.4306	ADAP1
chr7:118853979	0.00665587	20.9358	CALM3
chr6:52997574	0.00666134	18.0085	ssc-mir-935
chr9:9633363	0.00671026	16.8468	KCNE3
chr1:1170255	0.00683431	16.0166	ssc-mir-9815
chr1:1343252	0.0382725	18.3793	ssc-mir-9815
chr1:84646180	0.00705242	15.9651	PPIL6
chr3:141416503	0.00732236	16.4927	TPO
chr3:141486152	0.0386689	16.8833	TPO
chr6:300030	0.00733652	20.3836	MC1R
chr10:62874415	0.00757897	16.5068	CCNY
chr5:65817477	0.00813626	21.5305	CD163L1
chr5:65817470	0.0286769	18.8141	CD163L1
chr9:28632343	0.00896645	22.001	C11orf54
chr6:47577411	0.00980591	19.5074	ssc-mir-769
chr3:125971301	0.0100356	17.0696	SDC1
chr3:126484058	0.0463659	16.6218	SDC1
chr7:34147542	0.0110052	15.7236	RPS18
chr9:4741417	0.0110907	17.3551	TRIM5
chr7:116653176	0.0114952	16.7783	SPATA7
chr6:43283160	0.0116192	17.351	SIRT2
chr11:6579529	0.0139724	16.4305	SLC7A1
chr15:37656354	0.0142482	15.2344	DLGAP2
chr12:21763189	0.0150372	19.5077	KRT27
chr18:20880161	0.0150397	15.5593	OPN1SW
chr12:21145781	0.015863	15.2565	GAST
chrX:125864180	0.0168984	15.2515	ssc-mir-363-1
chr6:50100255	0.0174786	20.6557	FTL
chr3:2211493	0.0198054	15.4825	GRIFIN
chr4:120118894	0.0199603	17.4835	PROK1
chr6:101750708	0.0206656	18.3071	CABYR
chr3:34919504	0.0245636	18.6376	USP7
chr3:34919509	0.0294626	16.7912	USP7
chr1:121681536	0.0282322	17.033	ssc-mir-190a
chrX:105595210	0.029099	16.088	ACSL4
chr14:43731543	0.0294185	15.159	TRPV4
chr8:284373	0.0300187	15.3394	SLBP
chr13:218275021	0.0307633	16.7046	FTCD
chr8:31026238	0.033961	19.7603	ssc-mir-9840
chr6:57287818	0.0345263	15.358	ssc-mir-429
chr10:12534428	0.0393704	17.7713	ssc-mir-215
chr5:110817165	0.0396274	18.5049	SELENOO
chr11:7493696	0.040954	15.0285	HSPH1
chr3:42323676	0.0423863	19.3175	PKD1
chr4:44787210	0.0474971	16.4481	CCNE2
chr6:154341791	0.0475772	15.1456	TCTEX1D4
chr17:47252709	0.0484873	15.9086	ADIG
chr9:12023606	0.049194	18.7568	MYO7A
HYPOMETHYLATED
chr14:23607442	1.75239e-12	-15.4154	PIWIL1
chr9:7784867	4.91667e-08	-19.9095	INPPL1
chr5:43505491	7.35784e-07	-22.066	ALG10
chr14:140107938	1.08401e-05	-20.2539	PRLHR
chr9:73314965	2.2548e-05	-19.9669	IL10
chr16:66081806	3.01552e-05	-18.9394	CCNG1
chr1:56959058	3.57666e-05	-21.9641	ssc-mir-30c-2
chr9:135159670	0.000121652	-15.5574	IER5
chr9:9468025	0.000131898	-16.9308	KCNE3
chrX:426742	0.000237495	-19.4027	OBP
chrX:2259215	0.0055862	-17.0087	OBP
chr14:119636868	0.000377722	-20.3376	GOT1
chr1:188444478	0.000503872	-20.2202	PNN
chr12:909812	0.000538482	-19.5783	FASN
chr12:909841	0.00148683	-18.9601	FASN
chr12:910010	0.00203439	-17.098	FASN
chr12:909977	0.00261557	-16.8247	FASN
chr12:910003	0.00396252	-16.2783	FASN
chr12:909982	0.00646493	-15.7533	FASN
chr12:909979	0.00775019	-15.5855	FASN
chr12:909969	0.0144655	-16.4883	FASN
chr12:909834	0.0165687	-15.2112	FASN
chr12:909822	0.0102328	-15.9608	FASN
chr10:31449972	0.000561047	-23.6183	ssc-mir-23b
chr9:4114879	0.000684939	-20.181	HPX
chr9:3905285	0.00278756	-16.5147	HPX
chrX:126163877	0.00077413	-16.8997	ssc-mir-363-1
chr5:330858	0.000806077	-15.7248	PPARA
chr5:336697	0.0149384	-15.6019	PPARA
chr12:55971788	0.00088192	-18.4352	SLC25A35
chr13:98537717	0.00121094	-24.5467	SERP1
chr4:138564531	0.00138222	-20.1354	GBP2
chr3:32453660	0.00236282	-21.4657	PRM1
chr12:1943043	0.00267098	-17.1891	SLC26A11
chr11:84943230	0.00267509	-16.2118	NAXD
chr2:80881890	0.00274781	-20.6632	PROP1
chr2:80881904	0.0453219	-15.489	PROP1
chr6:146798209	0.00279889	-19.3625	CPT2
chr3:32871312	0.00292018	-15.6459	CIITA
chr3:33055513	0.0335978	-18.7784	CIITA
chr18:20880211	0.00322578	-17.4093	OPN1SW
chr18:20951183	0.0171949	-17.8153	OPN1SW
chr2:156409547	0.00323634	-17.5495	HTR4
chr2:156417245	0.0227654	-17.9744	HTR4
chr2:156417243	0.0350506	-17.14	HTR4
chr2:156409501	0.037648	-16.6655	HTR4
chr2:156417236	0.0439785	-16.1916	HTR4
chr11:8126044	0.00349915	-18.024	HSPH1
chr8:15922446	0.00371802	-15.0169	ssc-mir-218-1
chr14:60472142	0.00387705	-16.0628	EDARADD
chr3:30941950	0.00391309	-22.578	ssc-mir-365-1
chr6:479437	0.00412389	-18.0618	CHMP1A
chr10:16081059	0.00428383	-16.7216	EPHX1
chr9:29557421	0.00428383	-16.779	C11orf54
chr9:28385208	0.0184897	-17.3713	C11orf54
chr1:230447351	0.00451076	-19.2857	PSIP1
chr4:76726004	0.00497908	-17.3529	ssc-mir-124a-1
chr10:2244088	0.00660283	-24.6123	UCHL5
chr10:2244056	0.0275068	-21.1796	UCHL5
chr3:141432772	0.0066175	-16.7652	TPO
chr17:32456007	0.00770818	-16.7288	THBD
chr14:145052869	0.00850049	-15.5255	LHPP
chr17:65191023	0.00856349	-19.4416	PMEPA1
chr18:4106672	0.00857891	-18.7821	INSIG1
chr14:41079389	0.00881213	-20.9342	OAS2
chr7:4623472	0.00896645	-16.1386	SSR1
chr7:4385734	0.016027	-18.9903	SSR1
chr6:57700720	0.00905633	-20.0927	ssc-mir-429
chr6:57743753	0.0150914	-17.3092	ssc-mir-429
chrX:15132729	0.00905633	-18.7432	SYAP1
chr4:634908	0.00922604	-15.7136	HSF1
chr10:70018081	0.00928694	-15.5229	ITIH2
chr16:6038257	0.0194723	-17.7305	ITIH2
chr16:392019	0.0368126	-15.5071	ITIH2
chr4:120132258	0.00949993	-16.5957	PROK1
chr4:119862467	0.0213342	-17.0679	PROK1
chr16:12607669	0.00976623	-15.3876	C1QTNF3
chr15:149977383	0.00980591	-17.6201	ARL4C
chr11:1478945	0.00989073	-18.4753	ssc-mir-9814
chr10:65434766	0.010025	-15.3559	CDC123
chr10:71331580	0.0101639	-16.1458	GDI2
chr3:138715768	0.0102328	-15.8636	RSAD2
chr1:2142048	0.0102702	-19.432	ssc-mir-9815
chr1:984818	0.0111839	-16.1566	ssc-mir-9815
chr2:68643308	0.0105736	-21.6575	PM20D1
chr9:73130765	0.0215132	-16.2998	PM20D1
chr12:61600536	0.0108292	-18.1732	ssc-mir-9828-1
chr1:60223865	0.0123478	-15.1788	OOEP
chr3:42642866	0.0136403	-15.5333	ECI1
chr3:42764392	0.0140923	-16.8946	ECI1
chr10:11762172	0.0150914	-16.4533	ssc-mir-215
chr3:140893460	0.0150977	-17.545	EIPR1
chr3:140893441	0.0172288	-17.4076	EIPR1
chr3:141055907	0.0334924	-16.3081	EIPR1
chr3:1148884	0.0155646	-15.8339	ADAP1
chr3:1147714	0.0161613	-15.4902	ADAP1
chr14:152899996	0.0168249	-18.8927	ssc-mir-202
chr14:152899979	0.0365775	-18.1954	ssc-mir-202
chr6:137080340	0.0174966	-16.4366	PGM1
chr7:122628813	0.0176997	-15.2284	SERPINA1
chr6:154508266	0.0179688	-16.9871	KLF17
chr1:151739450	0.0188721	-15.4605	ACTC1
chr1:150124552	0.0376346	-16.2221	ACTC1
chr12:45042161	0.0192863	-16.952	ssc-mir-365-2
chr12:45042126	0.0236191	-15.2311	ssc-mir-365-2
chr10:19695626	0.0196007	-15.6391	DESI2
chr5:1828586	0.0196168	-18.1433	PRR5
chr6:59941616	0.0206307	-15.5176	ssc-mir-551a
chr7:104466212	0.0219349	-18.3706	FLVCR2
chr4:141208997	0.0232182	-17.2063	LMO4
chr5:69551661	0.0235589	-15.9868	FKBP4
chr3:41174750	0.0248559	-16.7477	NME4
chr6:58302502	0.02504	-16.5746	PRKCZ
chr6:58302508	0.0336577	-16.9767	PRKCZ
chr17:67408337	0.0261532	-17.2896	PHACTR3
chr1:303764573	0.0264666	-17.4618	PTGES
chr2:158469622	0.0268809	-16.1578	ssc-mir-378-1
chrX:48181308	0.0291368	-18.6814	FOXP3
chr12:50024850	0.029651	-19.8052	ssc-mir-212
chr12:50024845	0.0390313	-19.0699	ssc-mir-212
chr6:60731267	0.03119	-17.0477	ssc-mir-2320
chr7:1365286	0.0340289	-15.9158	BPHL
chr9:129538057	0.0344525	-16.7402	SERPINC1
chr7:101793307	0.0347937	-15.416	RBM25
chr12:52896175	0.0348882	-15.5306	ZNF232
chr11:6011421	0.0359715	-15.1893	SLC7A1
chr2:59198078	0.0372546	-16.2861	IFI30
chr7:131296949	0.0372918	-16.1541	ssc-mir-493
chr7:131296954	0.0410376	-16.0384	ssc-mir-493
chr12:58712092	0.0392967	-16.6173	MYH4
chr5:111015039	0.0403614	-17.5176	SELENOO
chr6:157108478	0.0452051	-15.2004	ssc-mir-30c-1
chr5:66532264	0.0454025	-16.0292	NOP2
